# Supplementary material for: SMRT and Illumina RNA sequencing reveal novel insights into the heat stress response and crosstalk with leaf senescence in tall fescue
Source: BMC Plant Biol. 2020 Aug 3;20:366. doi: 10.1186/s12870-020-02572-4 (PMC7397585; doi:10.1186/s12870-020-02572-4)
Supplement: Supplementary file 1 — Additional file 1. Numbers and distribution rate of unigenes in seven databases. [file 12870_2020_2572_MOESM1_ESM.xls]

## Sheet: Sheet1
Additional file 1 Numbers and distribution rate of unigenes in seven databases
Database	Annotation number	Percentage (%)
Nr	51611	82.65
SwissProt	42433	67.95
KEGG	50614	81.06
KOG	32982	52.82
GO	31220	50
Nt	48532	77.72
Pfam	31220	50
at least one Database	55075	88.2
all Databases	19677	31.51
Nr, non-redundant protein sequence database; Nt, nucleotide sequence database; KEGG, kyoto encyclopedia of genes and genomes; KOG, clusters of orthologous groups of proteins; GO, gene ontology.
