# Supplementary material for: SMRT and Illumina RNA sequencing reveal novel insights into the heat stress response and crosstalk with leaf senescence in tall fescue
Source: BMC Plant Biol. 2020 Aug 3;20:366. doi: 10.1186/s12870-020-02572-4 (PMC7397585; doi:10.1186/s12870-020-02572-4)
Supplement: Supplementary file 3 — Additional file 3. The differential expression of DEGs in comparison V4. [file 12870_2020_2572_MOESM3_ESM.xls]

## Sheet: HSF
Additional file 3 The differential expression of DEGs in comparison V4
Genes	log2 (HT_1h/Con)	log2 (HT_72h/Con)	log2 (Sen/Con)
Hsps
groES_1	3.73523	4.65958	-0.938786
groES_2	1.52871	3.55401	-0.79959
HSP20_1	9.83655	8.48921	-0.704544
HSP20_2	14.5967	13.6487	0
HSP20_3	9.2348	7.44648	3.28293
HSP20_4	10.4417	9.33518	2.13124
HSP20_5	17.3993	14.0087	0
HSP20_6	7.45246	6.66942	0.447459
HSP20_7	18.165	16.4187	0
HSP20_8	19.1324	15.0291	0
HSP20_9	16.2789	14.6959	0
HSP20_10	18.7272	15.4656	0
HSP20_11	19.1225	15.5627	0
HSP20_12	18.6655	13.4396	0
HSP20_13	18.5286	15.5723	6.73697
HSP20_14	16.1044	15.0914	0
HSP20_15	18.1959	15.0901	0
HSP20_16	16.7907	13.3134	0
HSP20_17	18.6225	15.0356	5.82443
HSP20_18	18.3409	16.1381	0
HSP20_19	14.5904	11.1049	-7.21e-08
HSP20_20	18.5601	16.4322	0
HSP20_21	14.1158	10.8017	1.47393
HSP20_22	14.6766	13.2685	2.90689
HSP20_23	18.7264	16.1251	0
HSP20_24	17.0391	15.3416	0
HSP20_25	12.5573	10.4714	-4.73697
HSP20_26	16.4603	15.3293	0
HSP20_27	19.2938	16.3175	0
HSP20_28	16.0772	14.6784	4.54432
HSP20_29	15.9667	13.3727	0
HSP20_30	14.7031	14.1672	0
HSP20_31	18.0149	13.5483	4.73697
HSP20_32	20.0871	15.7849	5.98489
HSP20_33	18.3098	14.2203	0
HSP20_34	19.9549	13.7579	0
HSP20_35	20.1886	14.9948	0
HSP20_36	12.4907	6.36134	-1.53605
HSP20_37	16.3503	15.2386	0
HSP20_38	14.6004	10.5743	-1.37851
HSP20_39	17.4882	13.4138	0
HSP20_40	20.3004	16.0573	5.54432
HSP20_41	16.5674	16.116	5.54432
HSP20_42	16.0149	13.711	0
HSP20_43	19.7647	14.0151	7.1964
HSP20_44	20.7375	14.1357	7.80305
HSP20_45	8.19627	3.42444	-4.27426
HSP20_46	17.5739	13.2877	0
HSP20_47	15.0235	8.81323	0.0489096
HSP20_48	18.8079	13.9664	5.90689
HSP20_49	21.0858	15.6082	8.64386
HSP20_50	13.3498	10.0248	-1
HSP20_51	13.9575	12.0549	3.16993
HSP20_52	15.0767	13.446	4.54432
HSP20_53	12.5401	9.4911	2.49185
HSP20_54	17.7497	14.8612	0
HSP20_55	21.0587	16.8516	7.86625
HSP20_56	13.0022	10.1459	2.5502
HSP20_57	18.7618	13.3681	4.73697
HSP20_58	19.6661	16.756	0
HSP20_59	20.2791	16.1785	8.36632
HSP20_60	13.3625	12.3212	4.21723
HSP20_61	19.6895	14.2761	6.26053
HSP20_62	19.2342	16.9609	6.90689
HSP20_63	19.8885	16.2785	8.1964
HSP20_64	14.7643	8.58445	1.79684
HSP20_65	15.3322	12.0474	5.26053
HSP20_66	15.6683	13.9567	0
HSP20_67	14.0251	9.52827	3.12146
HSP20_68	10.8736	6.29869	-0.326501
HSP20_69	11.7068	5.23358	-8.50515
HSP20_70	5.89673	6.52851	0.559427
HSP20_71	19.0862	14.8476	0
HSP20_72	12.7779	8.25541	3.69686
HSP20_73	11.7198	7.96995	2.9386
HSP20_74	18.9622	15.3235	5.43741
HSP20_75	15.137	9.30035	4.37504
HSP20_76	13.8606	10.4837	2.7137
HSP20_77	13.4756	7.33692	1.34933
HSP20_78	19.1684	15.077	5.82443
HSP20_79	16.1599	13.7807	7.02237
HSP20_80	12.7543	9.57473	0.514573
HSP20_81	18.9237	15.8837	4.90689
HSP20_82	17.4523	13.9147	0
HSP20_83	19.2713	14.4248	5.1964
HSP20_84	19.0245	13.9649	5.54432
HSP20_85	19.0598	15.2308	0
HSP20_86	20.0342	17.5175	0
HSP20_87	10.3689	9.40131	-0.206451
HSP20_88	11.6666	6.01669	2.2003
HSP20_89	19.8393	13.4935	11.4041
HSP20_90	17.3904	13.9905	9.97059
HSP20_91	17.0174	14.342	8.89684
HSP20_92	12.0214	9.80182	3.30117
clpB_1	9.81643	5.39751	-1.92892
clpB_2	3.45792	2.83154	-1.27684
groEL_1	2.81976	3.56869	-1.55726
groEL_2	3.2949	3.29929	-0.907971
groEL_3	3.79508	3.93841	-0.185498
groEL_4	2.911	3.61102	-1.46657
HSPA4	10.3722	8.96949	-4.54432
HSPA5	4.1079	2.3918	0.722978
HSPA1_8_1	6.17258	4.74658	1.52518
HSPA1_8_2	14.9934	11.4937	1.46713
HSPA1_8_3	17.1422	13.3299	3.73697
HSPA1_8_4	8.14756	5.03474	-0.395929
HSPA1_8_5	13.6141	9.59032	3.84177
HSPA1_8_6	13.1711	9.30556	3.16993
HSP90B_1	4.56203	5.42579	-1.23088
HSP90B_2	4.16716	4.81149	-0.552173
HSP90B_3	6.57032	6.99075	-0.137504
HSP20_93	9.78467	6.7056	3.34994
HSP20_94	8.30177	7.65833	1.76121
HSP20_95	18.1268	14.4862	5.43741
HSP20_96	18.3688	14.0467	4.05889
HSP20_97	18.4316	16.1528	0
HSP20_98	12.4181	9.20788	1.66742
HSP20_99	18.7013	14.4463	0
HSP20_100	4.82435	2.92507	1.05974
HSP20_101	17.9336	15.1018	4.73697
HSP20_102	16.1634	13.8214	4.32193
HSP20_103	19.4997	16.2496	0
HSP20_104	18.9437	14.1376	4.54432
HSP20_105	20.2983	15.8505	5.82443
HSP20_106	19.2678	15.321	0
HSP20_107	17.6611	14.407	0
GSTs
GSTF1	6.8763	4.7703	3.5024
GSTU1_1	14.5918	15.9225	0
GSTU1_2	4.989	1.6035	-2.6825
GSTU1_3	3.7809	2.3536	-2.7045
GSTU1_4	3.28	1.7555	-1.1959
DEGs involved in photosynthesis
psbR_1	6.7857	3.0381	-6.5263
petE	18.0467	15.2011	0
psbW	7.8814	3.4315	-9.59495
psbR_2	4.0494	1.4858	-1.4124
petF_1	13.6839	14.7083	7.96578
psaD	7.6699	2.672	-10.5281
petF_2	16.2261	14.6586	6.94642
psaL	10.591	6.2322	0.35134
