# Supplementary material for: SMRT and Illumina RNA sequencing reveal novel insights into the heat stress response and crosstalk with leaf senescence in tall fescue
Source: BMC Plant Biol. 2020 Aug 3;20:366. doi: 10.1186/s12870-020-02572-4 (PMC7397585; doi:10.1186/s12870-020-02572-4)
Supplement: Supplementary file 5 — Additional file 5. The differential expression of DEGs in comparison V1. [file 12870_2020_2572_MOESM5_ESM.xls]

## Sheet: HSF
Additional file 5 The differential expression of DEGs in comparison V1
Genes	log2 (HT_1h/Con)	log2 (HT_72h/Con)	log2 (Sen/Con)
Hsps
clpB_3	13.5406	7.44294	2.5025
clpB_4	11.6066	6.26053	3.36923
clpB_5	11.5766	1.80735	-0.415037
clpB_6	8.00692	2.54749	-1.11548
clpB_7	6.55499	0.734476	-3.27302
clpB_8	11.6662	0	1.22239
clpB_9	9.88242	3.79256	2.14684
clpB_10	1.92126	-0.71511	-1.70506
clpB_11	11.2009	2.1375	-0.736966
clpB_12	9.06892	4.20676	-1.33442
clpB_13	9.93664	4.61471	1.41504
clpB_14	12.3734	7.53916	5.49185
clpB_15	11.7952	3.45943	-2.73697
clpB_16	11.1322	4.45943	3.61143
clpB_17	9.82575	5.93074	-0.415037
clpB_18	10.0647	2.22239	0
clpB_19	4.82559	3.45366	-5.67948
clpB_20	10.665	4.70044	3.32193
clpB_21	11.6885	0	0
clpB_22	10.4929	0	0
clpB_23	5.84942	-4.48113	-1.97863
clpB_24	10.3743	3.54432	0
clpB_25	9.52669	1.1375	3.98185
clpB_26	6.31353	3.04586	0.369456
clpB_27	8.75514	-0.115477	-2.11548
clpB_28	10.021	0	0
clpB_29	12.0152	5.32707	-2.80735
clpB_30	10.1176	-1	0.584963
clpB_31	11.4904	5.30581	1.22239
clpB_32	12.8996	4.82443	0
clpB_33	11.0494	4.68182	0
clpB_34	12.4164	6.19967	0.584963
clpB_35	11.6441	2.16993	3.70044
clpB_36	10.2248	0	0
clpB_37	10.7884	2.9386	0
clpB_38	7.43463	4.15955	1.23563
clpB_39	8.23974	5.73877	1.926
clpB_40	11.8891	5.35755	0
clpB_41	11.318	0	0
clpB_42	10.2463	0	0
clpB_43	9.9952	-1.32193	-0.736966
clpB_44	9.82177	3.2854	-0.415037
clpB_45	5.7617	-6.85798	-4.63559
clpB_46	9.72822	5.4361	4.12686
clpB_47	11.1758	8.0786	5.36923
clpB_48	11.1824	5.04439	0
clpB_49	10.598	-0.371969	-1.1375
clpB_50	10.205	0.415037	0
clpB_51	7.07682	-0.273018	-2.85798
clpB_52	10.8093	5.25334	2.23704
clpB_53	10.4274	4.91816	1.86673
clpB_54	10.5953	4.60486	0
clpB_55	6.26679	3.98423	-0.0641303
clpB_56	10.7105	0	0
clpB_57	9.85935	5.69554	1.77052
clpB_58	10.2527	3.45943	0
clpB_59	7.92419	4.03284	-2.66297
clpB_60	11.4712	0	2.11548
clpB_61	10.1152	7.42507	1.44057
clpB_62	10.5024	8.54634	1.71621
clpB_63	5.05591	1.34496	-1.33442
clpB_64	8.69784	0.169925	0
clpB_65	9.03104	-3.2e-16	-2.45943
clpB_66	10.3432	1.87447	0.415037
clpB_67	10.1857	0	0
clpB_68	8.81302	2.75002	-0.533432
clpB_69	10.1059	7.41785	0.736966
clpB_70	10.8202	1	0
clpB_71	8.09803	0.691878	-2.11548
clpB_72	11.2923	3.45943	-0.736966
clpB_73	13.2012	5.75489	0
clpB_74	10.8569	4.52356	2.41504
clpB_75	12.6216	3.16993	0
clpB_76	11.3873	7.46489	0.736966
clpB_77	11.4702	2.73697	0
clpB_78	11.0967	2.38466	-0.584963
clpB_79	10.4242	3.05889	0
clpB_80	12.0941	5.56986	0.584963
clpB_81	12.5319	6.33985	2
clpB_82	11.2119	8.13186	0.584963
clpB_83	9.99577	3.05889	0
clpB_84	12.0198	7.32912	4.33628
clpB_85	10.1015	5.32193	0
clpB_86	9.22555	6.29462	-0.222392
clpB_87	12.6123	2.32193	0.736966
clpB_88	10.0205	7.63178	1.58496
clpB_89	13.6084	4.08746	0
clpB_90	11.935	4.16993	2.5025
clpB_91	10.4481	0	0
clpB_92	12.1044	7.29002	0.584963
clpB_93	9.23191	-1.22239	-1.22239
clpB_94	8.59672	4.93074	1.29068
DNAJA2	10.8621	0.736966	1.73697
groEL_5	2.45297	2.02221	-2.9899
groEL_6	5.72209	4.15702	0.434183
HSP20_108	14.0752	4.29768	0
HSP20_109	14.9215	4.36923	0
HSP20_110	15.2066	10.7665	2.11548
HSP20_111	13.7439	0	0
HSP20_112	14.2754	5.65344	1.58496
HSP20_113	11.7857	4.11151	1.89308
HSP20_114	14.8454	7.74371	2.22239
HSP20_115	11.8029	5.07325	0
HSP20_116	9.75245	1.78958	0.571157
HSP20_117	13.7397	4	1.22239
HSP20_118	14.7787	7.33985	-1.22239
HSP20_119	15.6804	9.24	4.22239
HSP20_120	11.4589	2.41504	0
HSP20_121	17.0704	0	0
HSP20_122	16.108	6.39803	0
HSP20_123	14.2017	6.49719	5.11548
HSP20_124	14.8996	7.85591	0
HSP20_125	15.9103	7.92877	5.22239
HSP20_126	11.9387	8.78463	0
HSP20_127	14.5353	9.75933	0
HSP20_128	11.6912	3.70044	0
HSP20_129	12.9058	3.11548	1.41504
HSP20_130	16.1981	8.90388	1.22239
HSP20_131	12.1418	5.49185	0
HSP20_132	14.2441	7.62498	6.1416
HSP20_133	14.7954	8.16491	0
HSP20_134	13.2148	5.64163	-2.11548
HSP20_135	10.2722	3.66297	0
HSP20_136	10.956	3.35755	4.04439
HSP20_137	4.27942	2.30444	0.840251
HSP20_138	15.6022	8.00562	3.22239
HSP20_139	14.4896	0	0
HSP20_140	13.0797	1	0.440573
HSP20_141	12.9496	3.41504	0
HSP20_142	13.7432	7.61793	2.08746
HSP20_143	13.1471	6.90288	0
HSP20_144	11.6516	5.73697	0
HSP20_145	12.3222	3.24393	-0.788496
HSP20_146	12.2512	4.97728	3.20945
HSP20_147	11.3976	5.97269	3.23266
HSP20_148	10.9401	0	3.27302
HSP20_149	10.6294	5.24793	4.71882
HSP20_150	12.8418	4.29768	0
HSP20_151	12.6971	2.11548	0
HSP20_152	14.1585	10.1063	1.73697
HSP20_153	13.2607	8.32193	1
HSP20_154	11.8856	6.64024	-2
HSP20_155	12.6415	-1.76553	-5.08746
HSP20_156	15.4363	8.29462	0
HSP20_157	13.4898	5.34577	0
HSP20_158	13.4167	5.26053	0
HSP20_159	11.1246	5.08746	3.66297
HSP20_160	10.0571	7.09803	0
HSP20_161	3.3464	-0.192151	0.0883445
HSP20_162	12.4656	6.75043	0
HSP20_163	14.7343	5.12928	0
HSP20_164	14.1409	2.87447	2
HSP20_165	11.9774	3.54432	-0.584963
HSP20_166	13.2335	5.02975	2.58496
HSP20_167	12.103	0	0
HSP20_168	12.4815	6.27922	6.1565
HSP20_169	15.7055	7.17326	0
HSP20_170	16.598	13.8214	1.58496
HSP20_171	12.8252	4.64386	0
HSP20_172	13.9095	8.3247	2.13245
HSP20_173	13.4457	0	0
HSP20_174	9.15486	3.01806	-3.10434
HSP20_175	11.95	3.40285	2.83872
HSP20_176	10.7341	4.56478	0
HSP20_177	12.4878	0	0
HSP20_178	13.395	2.41504	1.41504
HSP20_179	15.4442	0	3.87447
HSP20_180	13.8857	4.11548	4.73697
HSP20_181	14.2162	0	0
HSP20_182	16.134	5.35755	2.22239
HSP20_183	12.234	4.74925	-2.66297
HSP20_184	9.50029	-1.58496	-2.58496
HSP20_185	12.3276	1.22239	3.16993
HSP20_186	15.7722	6.10419	-0.465664
HSP20_187	13.4498	2.73697	4.77259
HSP20_188	14.7077	7.71425	0
HSP20_189	11.6702	6.8371	2
HSP20_190	11.7848	2.66297	3
HSP20_191	10.5708	0	0
HSP20_192	13.2473	4.68182	3.80735
HSP20_193	16.9173	4.08746	3.45943
HSP20_194	14.8937	7.1565	0
HSP20_195	14.9579	7.42347	-0.584963
HSP20_196	11.822	7.33985	0
HSP20_197	13.2127	7.22561	0
HSP20_198	9.84379	1.18442	1.955
HSP20_199	12.5496	0	0
HSP20_200	13.0777	0	0
HSP20_201	9.89583	5.96578	3.48113
HSP20_202	15.0106	9.52683	1.87447
HSP20_203	13.0618	3.16993	0
HSP20_204	13.1083	0	0
HSP20_205	9.67264	2.85997	0.678072
HSP20_206	18.4789	5.93074	0
HSP20_207	10.5437	4.77259	0
HSP20_208	14.7089	8.20131	0
HSP20_209	11.5371	6.18322	0.415037
HSP20_210	15.6977	7.47303	2.80735
HSP20_211	16.8409	9.66356	3.22239
HSP20_212	14.9693	6.87036	0
HSP20_213	9.97324	3.47131	3.83519
HSP20_214	16.9317	9.29462	0
HSP20_215	13.572	0	0
HSP20_216	12.7597	8.45943	0
HSP20_217	16.8495	4.54432	0
HSP20_218	14.5119	5.12928	0
HSP20_219	10.649	1.41504	0
HSP20_220	8.841	4.8365	-2.22239
HSP20_221	11.2306	7.71272	-1.58496
HSP20_222	10.0061	0	0
HSP20_223	13.5318	6.82443	2.73697
HSP20_224	12.1689	0	1.41504
HSP20_225	10.9974	0	0
HSP20_226	11.4289	8.89986	0.736966
HSP20_227	15.9608	9.56859	0.736966
HSP20_228	13.2923	8.94934	3.73697
HSP20_229	14.67	8.90989	0
HSP20_230	10.398	0	0
HSP20_231	12.6616	9.4023	0
HSP20_232	15.1485	6.63178	2.73697
HSP20_233	13.9035	6.11548	0
HSP20_234	13.4734	0	0
HSP20_235	8.28035	5.27189	3.32847
HSP20_236	14.1983	0	0
HSP20_237	12.6973	3.5025	0
HSP20_238	14.0111	5.98489	0.736966
HSP20_239	10.6809	5.38082	0
HSP20_240	12.5665	6.41504	2.80735
HSP20_241	2.67329	2.5714	-4.75673
HSP20_242	13.0219	2.88042	2.69032
HSP20_243	13.5506	4.89077	0.736966
HSP20_244	13.0633	8.37069	0
HSP20_245	8.72963	3.84674	-3.72618
HSP20_246	12.5889	8.89684	1.87447
HSP20_247	15.6835	8.30378	1.41504
HSP20_248	11.4955	5.65344	2.11548
HSP20_249	13.3368	2.85415	2.89947
HSP20_250	14.7817	4.12338	1.32193
HSP20_251	16.7492	7.21594	0
HSP20_252	9.37207	5.59842	-4.32193
HSP20_253	12.6313	9.15228	0
HSP20_254	13.5174	4.48113	1.41504
HSP20_255	13.8635	4.09276	-2.41504
HSP20_256	15.011	8.41222	0
HSP20_257	14.3635	1.87447	0
HSP20_258	13.1055	2.80735	0
HSP20_259	12.4905	10.6733	1.41504
HSP20_260	13.2265	7.24898	3.06848
HSP20_261	12.18	-1.22239	1.77761
HSP20_262	13.4811	8.51043	0
HSP20_263	16.7728	9.52748	1.58496
HSP20_264	13.8047	6.13614	0
HSP20_265	14.332	0	0
HSP20_266	12.6928	4.02975	-1.58496
HSP20_267	13.731	7.3159	0
HSP20_268	14.8593	10.7568	0
HSP20_269	14.256	1	0
HSP20_270	11.8745	0	0
HSP20_271	13.6674	6.93467	1.41504
HSP20_272	15.5857	6.6865	0
HSP20_273	13.6955	3.80735	0.736966
HSP20_274	11.5507	7.14902	0.192645
HSP20_275	12.7127	9.30454	0
HSP20_276	11.4003	7.1224	0
HSP20_277	12.7051	8.47708	0
HSP20_278	15.3638	9.40727	0
HSP20_279	15.7766	6.65344	5
HSP20_280	12.6001	0	0
HSP20_281	12.7757	7.00027	0.797507
HSP20_282	10.8108	5.78136	0
HSP20_283	13.5022	4.1964	0
HSP20_284	10.079	3.8413	0
HSP20_285	14.5479	2.41504	0
HSP20_286	11.0116	4.18045	-0.841302
HSP20_287	10.0922	4.45003	-1.22239
HSP20_288	13.0918	7.57743	-0.736966
HSP20_289	11.7606	5.45943	0
HSP20_290	13.1451	3.22239	0
HSP20_291	8.72277	3.23266	1.76553
HSP20_292	14.4738	8.20131	0
HSP20_293	14.3907	1.58496	3.87447
HSP20_294	14.8676	8.39518	0
HSP20_295	15.9296	6.75933	4
HSP20_296	12.5109	3.88349	-0.366128
HSP20_297	17.7629	7.17326	4.48113
HSP20_298	12.7733	2.87447	0
HSP20_299	11.1933	1.41504	0
HSP20_300	12.6616	2.87447	0
HSP20_301	10.8551	5.40372	0
HSP20_302	13.6791	4.22239	1.58496
HSP20_303	14.4617	9.1964	1.22239
HSP20_304	12.2463	5.53398	0
HSP20_305	11.409	0	0
HSP20_306	15.6282	9.16825	0
HSP20_307	12.0989	-3.62449	0.721284
HSP20_308	10.3288	0.174498	2.2501
HSP20_309	13.1912	6.67243	0
HSP20_310	12.3776	0	6.39232
HSP20_311	14.0622	8.17159	0
HSP20_312	13.8874	4.43741	0
HSP20_313	14.6188	7.55203	1.22239
HSP20_314	13.8346	7.8806	0
HSP20_315	14.5183	6.75933	0.415037
HSP20_316	15.9954	9.84758	4.48113
HSP20_317	9.93913	5.64946	1.9386
HSP20_318	11.8419	4.28255	-4.43741
HSP20_319	9.86259	2.49476	2.11548
HSP20_320	12.4058	5.02975	0
HSP20_321	15.7989	9.01866	2.22239
HSP20_322	12.6149	6.25424	0
HSP20_323	10.9556	7.98299	0
HSP20_324	8.78977	5.45474	-1.22239
HSP20_325	13.1815	4.22239	2.73697
HSP20_326	12.3051	6.40939	0
HSP20_327	11.2028	7.18488	1.58496
HSP20_328	13.9628	0	0
HSP20_329	15.2797	11.8052	5.66297
HSP20_330	14.0106	0	3.11548
HSP20_331	13.7848	6.3339	0
HSP20_332	14.5167	0	1.73697
HSP20_333	11.0817	8.56097	2.58496
HSP20_334	11.1532	6.74034	-3
HSP20_335	12.0691	0	0
HSP20_336	13.867	7.0625	3.53398
HSP20_337	11.3611	2.60768	3.35588
HSP20_338	11.1196	7.12928	0
HSP20_339	11.2137	4.65535	1.848
HSP20_340	12.4584	10.3554	1.58496
HSP20_341	14.8159	8.40798	6.5597
HSP20_342	12.9073	2.51457	0.514573
HSP20_343	13.1268	-3.77259	-3.77259
HSP20_344	15.8683	7.08215	4.78136
HSP20_345	13.5999	7.81592	0
HSP20_346	10.7039	0	3
HSP20_347	14.7744	8.62083	0
HSP20_348	15.0621	8.89178	1.41504
HSP20_349	14.9361	0	4.22239
HSP20_350	12.3214	5.97728	0
HSP20_351	15.8272	9.01866	0.736966
HSP20_352	15.3449	8.43416	3.68806
HSP20_353	10.701	5.39232	0
HSP20_354	16.5653	8.43185	0
HSP20_355	10.0052	0	0
HSP20_356	12.4449	4.60204	-0.266787
HSP20_357	14.9856	8.21755	0
HSP20_358	15.2662	5	3.24793
HSP20_359	13.6771	0	0
HSP20_360	11.7566	4.39232	-0.584963
HSP20_361	13.8992	6.61471	2.41504
HSP20_362	12.279	7.20945	0
HSP20_363	10.2713	5.47032	3.29768
HSP20_364	15.3821	9.71138	2.58496
HSP20_365	12.7575	0	0
HSP20_366	13.0611	3.30378	-1.41504
HSP20_367	10.4855	2.9386	1.66297
HSP20_368	15.4064	0	0
HSP20_369	13.1427	2.43382	-0.909802
HSP20_370	11.1956	4.58496	0
HSP20_371	12.623	2.58496	0
HSP20_372	14.7205	7.06967	0
HSP20_373	14.5478	0	0
HSP20_374	13.5837	5.91335	-1.24101
HSP20_375	16.3631	9.64926	0
HSP20_376	11.8262	4.60486	0
HSP20_377	16.6579	8.0786	6.60979
HSP20_378	10.0954	2	0
HSP20_379	10.7248	4.08746	0
HSP20_380	12.588	1.73697	-0.584963
HSP20_381	14.2631	5.80735	5.27302
HSP20_382	14.57	3.80735	1.37851
HSP20_383	15.2346	10.3147	4.54137
HSP20_384	15.566	6.98868	1.22239
HSP20_385	15.0411	2.22239	0.415037
HSP20_386	14.4312	2.5025	0
HSP20_387	16.0165	7.49719	0
HSP20_388	13.0369	6.33985	2.5025
HSP20_389	12.3884	8.6677	2.80735
HSP20_390	13.8011	11.4998	0
HSP20_391	11.6336	3.53916	0.584963
HSP20_392	10.6868	0	0
HSP20_393	15.9135	9.3015	4.9386
HSP20_394	16.1225	11.6754	4.52356
HSP20_395	11.4043	7.14296	0
HSP20_396	14.2649	4.80735	2.58496
HSP20_397	14.8332	7.87036	0
HSP20_398	13.2342	0.736966	3.54432
HSP20_399	16.5377	0	2.32193
HSP20_400	16.0173	0	4.48113
HSP20_401	14.0846	5.61471	0
HSP20_402	14.3152	7.73922	0
HSP20_403	16.6828	8.75711	3.70044
HSP20_404	11.0448	6.89482	0
HSP20_405	14.3278	-2.22239	-2.22239
HSP20_406	14.1706	0	0
HSP20_407	14.3858	0	0
HSP20_408	14.4488	8.84025	0
HSP20_409	13.4926	3.5025	1.58496
HSP20_410	12.6046	5.30117	0.893085
HSP20_411	11.0035	7.59495	0
HSP20_412	16.1868	0	0.736966
HSP20_413	11.6921	9.4732	2.39232
HSP20_414	10.627	0.249359	-1.26849
HSP20_415	12.8702	6.77259	2.41504
HSP20_416	12.2869	1.41504	0
HSP20_417	11.7367	6.35168	4.54432
HSP20_418	11.4915	0	0
HSP20_419	10.4489	5.51159	1.47508
HSP20_420	15.0526	-3.58496	-3.58496
HSP20_421	12.8908	8.63904	0
HSP20_422	16.9438	5.07325	2.11548
HSP20_423	13.156	0	0
HSP20_424	13.8037	2.80735	3.87447
HSP20_425	8.2755	-0.514573	-0.862496
HSP20_426	13.1677	5.36923	4.54432
HSP20_427	16.4056	9.73978	0
HSP20_428	13.8439	2.32193	0
HSP20_429	11.9376	4.60486	0
HSP20_430	12.7676	4.05889	3.16993
HSP20_431	10.3578	3.47187	3.56768
HSP20_432	12.2759	6.52878	0.736966
HSP20_433	11.9086	5.96963	0
HSP20_434	14.6838	0	0
HSP20_435	8.39998	4.43857	-2.66297
HSP20_436	17.4866	6.77698	2.58496
HSP20_437	12.4317	3.89482	4.04439
HSP20_438	14.4414	8.6736	4.08746
HSP20_439	15.7963	0	0
HSP20_440	16.2972	9.8413	2.5025
HSP20_441	11.2691	0	0
HSP20_442	14.7041	9.74259	0
HSP20_443	13.178	2.9386	0
HSP20_444	12.0888	3.70044	3.70044
HSP20_445	11.2509	2.73697	2.66297
HSP20_446	12.4699	5.07325	0
HSP20_447	9.3782	3.27178	-2.85331
HSP20_448	11.5173	8.63178	0
HSP20_449	11.6824	5.80735	0
HSP20_450	10.8905	4.05889	0
HSP20_451	16.7066	5.79008	2.22239
HSP20_452	16.33	8.84549	0
HSP20_453	16.1771	10.1015	0
HSP20_454	15.7473	10.8342	0
HSP20_455	13.1035	3.90689	0
HSP20_456	14.6124	8.48691	2.6746
HSP20_457	14.9749	0	0
HSP90A_1	10.685	6.3339	1.22239
HSP90A_2	5.57693	0	0.431589
HSP90A_3	7.17611	-0.975752	1.24148
HSP90A_4	12.3324	4.17463	-1.08746
HSP90A_5	10.2256	0	0
HSP90A_6	11.7231	5.55459	0
HSP90A_7	12.9396	3.80735	2
HSP90A_8	13.4889	6.5597	3.54432
HSP90A_9	10.5404	4.07529	-0.485427
HSP90A_10	5.72636	0.761488	0.383787
HSP90A_11	12.7887	5.8413	2.41504
HSP90A_12	5.42134	-0.293015	-0.139725
HSP90A_13	6.59349	-1.05942	0.290469
HSP90A_14	12.3284	1.34792	-1.87447
HSP90A_15	10.6129	2.50674	5.15987
HSP90A_16	12.0327	1.22239	0
HSP90A_17	11.8875	0	0
HSP90A_18	13.8638	6.91089	-0.584963
HSP90A_19	5.01054	-1.46328	-1.71786
HSP90A_20	4.10975	-0.867106	1.59547
HSP90A_21	3.46081	0.0127417	0.727394
HSP90A_22	11.7792	9.54625	1
HSP90A_23	8.78827	1.32193	-0.0824622
HSP90A_24	6.415	2.05591	2.07893
HSP90A_25	7.91202	1.72528	3.794
HSP90A_26	12.6295	4.27302	0
HSP90A_27	10.0539	0	0
HSP90A_28	8.58737	0.476438	1.32819
HSP90A_29	4.51855	-1.53177	0.425162
HSP90A_30	5.42585	0.84039	1.05721
HSP90A_31	4.01385	0.325905	1.14374
HSP90A_32	11.7769	5.00899	0.485427
HSP90A_33	10.1011	7.22239	0
HSP90A_34	7.33092	0.547488	3.52678
HSP90A_35	10.9822	1.22239	0.115477
HSP90A_36	10.9551	3.2854	4.2854
HSP90A_37	10.4075	8.47168	2.08746
HSP90A_38	4.69489	1.57933	0.77569
HSP90A_39	4.35728	0.618386	1.71768
HSP90A_40	10.8728	3.81762	-0.514573
HSP90A_41	7.82374	-3.8413	-3.10434
HSP90A_42	7.2109	-0.35311	0.337035
HSP90A_43	5.1401	2.56231	0.394457
HSP90A_44	13.0947	6.23074	-0.736966
HSP90A_45	5.89127	-0.616085	4.07708
HSP90A_46	12.9576	7.58496	3.80735
HSP90A_47	14.2553	7.04985	1.32193
HSP90A_48	5.1923	-0.867476	1.59892
HSP90A_49	4.24449	-1.58962	1.98714
HSP90A_50	10.1163	0	2
HSP90A_51	12.3339	5.67478	-3.58496
HSP90A_52	3.10208	1.5587	0
HSP90A_53	13.7493	5.59495	0
HSP90A_54	11.5214	7.89885	0
HSP90A_55	11.7015	7.72792	2.5025
HSP90A_56	9.16574	5.36923	-0.263034
HSP90A_57	11.7448	8.6736	2
HSP90A_58	10.1888	5.38543	-1
HSP90A_59	13.745	3.16993	2.32193
HSP90A_60	11.6743	1.22239	0.736966
HSP90A_61	10.8207	4.04327	-0.427421
HSP90A_62	12.869	4.8365	-1.22239
HSP90A_63	10.8821	2.22239	0
HSP90A_64	12.8918	4.13516	0.192645
HSP90A_65	7.95984	1.8365	1.33015
HSP90A_66	6.8059	-2.558	-0.973033
HSP90A_67	2.2804	-0.104068	0.544397
HSP90A_68	10.3134	2.15528	-0.371969
HSP90A_69	11.6225	1.73697	2.11548
HSP90A_70	11.6587	2	0
HSP90A_71	7.92877	0.465664	0.514573
HSP90A_72	10.128	0	0.415037
HSP90A_73	11.1365	4.12102	2.63227
HSP90A_74	9.69398	1.89308	-2.22239
HSP90A_75	5.12562	-8.58308	-0.555177
HSP90A_76	4.80369	-3.8519	1.46915
HSP90A_77	5.67347	-2.07682	0.430979
HSP90A_78	12.0368	6.1177	0.713696
HSP90A_79	12.8105	1.22239	1
HSP90A_80	9.424	1.69188	0
HSP90A_81	10.1519	1.73697	1
HSP90A_82	9.31278	2.27085	0.334419
HSP90A_83	13.3198	4.71882	2.11548
HSP90A_84	13.1121	7.11721	1.87447
HSP90A_85	9.88398	3.79442	-1.41504
HSP90A_86	12.3731	7.99209	1.48543
HSP90A_87	5.747	-6.6865	-1.43857
HSP90B_1	4.9676	1.17561	-1.1302
HSP90B_2	10.5114	7.35168	0
HSP90B_3	5.24573	3.34591	0.306839
HSP90B_4	5.4259	3.38936	-1.32971
HSP90B_5	4.41224	2.42652	-2.25206
HSP90B_6	7.78013	1.08746	1
HSP90B_7	5.65883	0.927649	-3.20163
HSP90B_8	4.91868	4.04909	-0.63005
HSP90B_9	5.22451	1.80978	-1.6545
HSP90B_10	10.7347	6.51833	0
HSP90B_11	2.07465	2.07896	-0.336795
HSP90B_12	5.28894	1.38793	-1.12832
HSP90B_13	9.53041	7.28425	-1.41504
HSPA1_8_7	7.52892	1.90182	-0.662965
HSPA1_8_8	2.99961	-2.71934	-1.95381
HSPA1_8_9	2.9603	0.353249	-0.112483
HSPA1_8_10	5.34173	2.56359	0.809778
HSPA1_8_11	12.0288	5.7866	-1.32193
HSPA1_8_12	14.9889	5.04439	2.70044
HSPA1_8_13	1.90351	-1.89438	-1.86723
HSPA1_8_14	1.33711	0.3419	1.25657
HSPA1_8_15	12.8075	2.87447	0
HSPA1_8_16	13.8085	8.02975	0.736966
HSPA1_8_17	4.7739	1.48375	0.55507
HSPA1_8_18	16.4179	11.1196	3.32193
HSPA1_8_19	14.3563	7.34577	3.66297
HSPA1_8_20	10.5093	5.55459	4.72792
HSPA1_8_21	8.69268	4.47449	-2.70044
HSPA1_8_22	4.02945	-0.228129	-0.157101
HSPA1_8_23	9.97633	1.58496	1.73697
HSPA1_8_24	10.196	1.22239	1.73697
HSPA1_8_25	15.2343	7.98109	4.32193
HSPA1_8_26	11.1432	1	0
HSPA1_8_27	15.4693	9.2384	0
HSPA1_8_28	11.7733	9.71939	9.32118
HSPA1_8_29	14.1859	6.01495	4.36923
HSPA1_8_30	11.1289	-1.58496	0
HSPA1_8_31	10.953	0	0
HSPA1_8_32	15.0243	8.90087	1.41504
HSPA1_8_33	6.05002	3.78727	1.48875
HSPA1_8_34	2.92054	-1.20568	-0.343935
HSPA1_8_35	7.36581	-0.0426443	0.635428
HSPA1_8_36	14.5817	6.87036	-0.415037
HSPA1_8_37	13.829	5.62449	0
HSPA1_8_38	15.0462	5.54432	3.16993
HSPA1_8_39	13.8089	9.65284	3
HSPA1_8_40	12.4207	7.30682	-1.58496
HSPA1_8_41	9.0074	1.9419	7.15775
HSPA1_8_42	11.2192	3.88264	-0.192645
HSPA1_8_43	11.4475	6.01792	3.8413
HSPA1_8_44	8.8401	2.23704	-1.22239
HSPA1_8_45	10.4048	-0.584963	0
HSPA1_8_46	10.8183	0.415037	3.41504
HSPA1_8_47	10.3528	9.18818	2.32193
HSPA1_8_48	5.62822	-4.18982	-1.33184
HSPA1_8_49	11.105	-3.11548	1.13245
HSPA1_8_50	10.2877	0	0
HSPA1_8_51	6.06974	0.536667	3.00943
HSPA1_8_52	13.5312	5.66534	2.58496
HSPA1_8_53	2.13472	-5.21316	1.2155
HSPA1_8_54	12.5441	6.02237	3.22239
HSPA1_8_55	14.2532	8.05218	4.43105
HSPA1_8_56	3.30634	-1.61419	-0.227915
HSPA1_8_57	14.0712	6.2854	0.263034
HSPA1_8_58	2.60544	1.40546	-1.69678
HSPA1_8_59	2.67454	-1.76033	-0.122059
HSPA1_8_60	5.39664	-0.906891	-0.867362
HSPA1_8_61	16.1819	8.16658	5.34577
HSPA1_8_62	11.6036	3.22239	0
HSPA1_8_63	10.0498	0	4.54432
HSPA1_8_64	13.8678	4.64386	1.87447
HSPA1_8_65	9.94786	5.91243	0.0544478
HSPA1_8_66	10.9513	6.57491	1
HSPA1_8_67	13.9981	8.07682	3.73697
HSPA4_1	3.60615	0.219907	-1.39929
HSPA4_2	9.29671	3.78374	1.73039
HSPA4_3	8.19476	3.91222	2.152
HSPA4_4	6.03839	-0.596644	0.0458037
HSPA4_5	11.3117	0	0
HSPA4_6	10.524	6.20815	0.263034
HSPA4_7	8.46572	2.80735	2.69188
HSPA4_8	8.29921	2.06413	3.76939
HSPA4_9	7.21072	-2.9386	-2.9386
HSPA4_10	7.6972	-0.906891	2.80735
HSPA4_11	7.46019	2.0651	1.67112
HSPA4_12	7.0404	3.78094	0.592576
HSPA4_13	5.47151	-2.0199	-0.356935
HSPA4_14	7.78806	3.37587	-1.07039
HSPA4_15	9.64205	3.11548	-1
HSPA4_16	11.2125	0	0
HSPA4_17	5.38113	2.71857	2.60723
HSPA4_18	12.0646	7.76653	-1
HSPA4_19	4.70627	-1.73008	-0.0780025
HSPA4_20	7.41096	0.945552	-1.94753
HSPA4_21	8.49694	5.18803	0.862496
HSPA4_22	11.2312	7.59805	-0.415037
HSPA4_23	8.81474	1.96347	-1.73697
HSPA4_24	9.83447	5.80735	-0.807355
HSPA4_25	9.14593	6.62205	-1
HSPA4_26	8.6425	5.71081	-2.41504
HSPA4_27	10.3346	7.75266	0
HSPA4_28	10.5539	2.41504	3.11548
HSPA4_29	10.1109	2.54432	2.36923
HSPA4_30	12.0698	6.44294	1.58496
HSPA4_31	8.63864	-3.16993	-1.58496
HSPA4_32	4.34558	0.629416	0.681748
HSPA4_33	10.4549	6.70683	0.29956
HSPA4_34	10.8012	3.54432	0
HSPA4_35	6.98694	0.864345	-1.70044
HSPA4_36	5.70993	2.18556	-0.229482
HSPA5_1	10.9371	0	0
HSPA5_2	4.2191	2.04486	0.472719
HSPA5_3	3.91989	-0.171355	0.590288
HSPA5_4	8.07513	4.29123	1.8606
HSPA5_5	13.5131	0	5.43741
HSPA5_6	9.81601	-2.58496	2.87447
HSPA5_7	5.47025	-1.62149	-1.25584
HSPA5_8	5.94032	-2.5025	-3.96193
HSPA5_9	6.19149	2.36315	-0.676679
HSPA5_10	3.71898	0.157909	-1.49055
HSPA5_11	4.3505	-0.461216	-1.16794
HSPA5_12	9.0119	3.55552	4.16018
HSPA5_13	8.96687	0.643856	1.42626
HSPA5_14	10.7364	5.39232	2.87447
HSPA5_15	12.9007	6.27302	9.51241
HSPA5_16	2.40375	-1.22416	-0.430209
FKBPs
KBP70_1	14.7009	8.32193	0
KBP70_2	10.5656	6.9542	-3.73697
KBP70_3	16.4929	5.98489	0
KBP70_4	14.4506	9.15482	0
KBP70_5	15.878	10.737	7.29155
KBP70_6	15.7577	8.26053	4.90689
KBP70_7	13.5969	9.01309	0
KBP70_8	14.5924	7.71425	3.73697
KBP70_9	14.74	4.05889	0
KBP70_10	1.42459	1.1219	0.173714
KBP70_11	14.2286	0	0
KBP70_12	2.81121	1.55588	0.0293892
KBP70_13	13.9902	5.32193	0
KBP70_14	13.42	10.7566	5.73697
KBP70_15	14.5926	9.05889	0
KBP70_16	14.6625	6.05889	0
KBP70_17	14.1025	2.73697	0
KBP70_18	13.7017	0	0
KBP70_19	7.82706	3.68706	0.31034
KBP70_20	13.3965	0	0
KBP70_21	15.6521	10.4615	0
KBP70_22	15.5063	12.6073	5.64386
KBP70_23	16.039	10.1506	5.05889
KBP70_24	1.74788	1.56298	-0.292553
KBP70_25	15.496	11.8057	0
KBP70_26	15.7224	11.1569	0
KBP70_27	16.5793	6.94642	6.73697
KBP70_28	13.3831	4.90689	0
KBP70_29	13.8429	5.98489	0
KBP70_30	15.8672	11.5232	0
KBP70_31	10.2064	2.16993	-3.73697
KBP70_32	15.9346	11.9006	3.73697
KBP70_33	15.6193	10.992	0
KBP70_34	16.0177	10.6378	6.05889
KBP70_35	5.56109	2.32465	-1.06971
KBP70_36	14.3638	4.54432	0
KBP70_37	13.3092	6.98489	0
KBP70_38	15.6069	11.4076	4.73697
KBP70_39	14.5427	5.54432	0
KBP70_40	1.27786	1.25593	-0.430762
KBP70_41	4.75928	0.78717	-0.919538
KBP70_42	14.8478	6.54432	0
FKBP62_1	15.1364	9.45806	0
FKBP62_2	16.7623	11.2819	5.90689
FKBP62_3	14.5259	6.12928	0
FKBP62_4	14.6813	5.43741	0
FKBP62_5	14.0393	0	0
FKBP62_6	13.3736	4.05889	2.73697
FKBP65	13.702	7.78136	0
Calcium signaling genes
CPK4	2.2264	-0.064941	0.55776
Cacybp_1	4.5713	0.87707	-0.19548
Cacybp_2	5.3151	2.658	1.2418
CBP60B	1.7501	-0.96078	0.84706
CML15	3.1835	-0.37331	-3.32193
CML16	2.4752	-5.3352	-0.50901
CML18	2.9843	0.81035	1.0035
CML25	6.7509	-0.45701	0.46789
Phytohormone signaling genes
PYL4_1	3.4404	-3.4788	-0.59912
PYL4_2	4.108	-1.8454	1.2752
COI1	1.8142	-1.6591	-1.8802
AHP	3.0068	-1.037	-5.1463
