# Supplementary material for: SMRT and Illumina RNA sequencing reveal novel insights into the heat stress response and crosstalk with leaf senescence in tall fescue
Source: BMC Plant Biol. 2020 Aug 3;20:366. doi: 10.1186/s12870-020-02572-4 (PMC7397585; doi:10.1186/s12870-020-02572-4)
Supplement: Supplementary file 7 — Additional file 7. The differential expression of DEGs in comparison V2. [file 12870_2020_2572_MOESM7_ESM.xls]

## Sheet: HSF
Additional file 7 The differential expression of DEGs in comparison V2
Genes	log2 (HT_1h/Con)	log2 (HT_72h/Con)	log2 (Sen/Con)
Ribosomal proteins
RPS13_1	0.47631	1.8204	-3.0506
RPS13_2	0.98607	1.5837	-1.2503
RPS4	0.77248	4.1904	-2.106
RPS15_2	0.87739	1.3443	-1.6049
RPS15_3	0.56691	1.7492	-1.3793
RPS15A_1	0.88125	1.5821	-1.2625
RPS15A_2	1.0891	1.4618	-1.56
RPS16	1.4809	2.5154	0.30819
RPS19	0.96302	1.734	-1.2799
RPS21	1.7203	1.3726	-1.6291
RPS23	0.78777	1.4104	-1.6795
RPS24	1.1867	1.4668	-1.1283
RPS25_1	0.93531	1.4023	-0.76472
RPS25_2	0.62887	1.5839	-0.8869
RPS25_3	0.94515	1.5851	-1.3361
RPS29_1	1.3735	1.7894	-0.32539
RPS29_2	1.0056	1.7964	-0.93469
RPS30_1	1.2147	2.0053	-0.5439
RPS30_2	0.91602	1.3457	-0.88567
RPS3	2.2706	1.9962	-0.0037033
RPS5	0.89142	1.7201	-1.5591
RPS8	0.84564	1.7281	-1.5605
RPSA	0.92849	1.3747	-2.4313
MRPL17_1	0.53796	1.3854	-1.1073
MRPL17_2	-0.37193	1.4706	-5.9162
RPL10	0.73906	2.0617	-0.66106
RPL10A	0.36445	1.3798	-1.57
RPL11_1	0.96921	1.5249	-1.0354
RPL11_2	-0.52901	2.0757	-3.0572
RPL13	0.90405	2.5034	-0.46155
RPL14_1	1.4313	2.6527	-0.27108
RPL14_2	0.69236	1.3332	-1.3627
RPL15	0.97978	1.5454	-1.5361
RPL21_1	0.7283	1.4765	-1.3013
RPL21_2	0.28165	1.5169	-1.3176
RPL22_1	1.0871	2.0138	-1.3051
RPL22_2	1.1042	1.408	-0.84798
RPL23	1.4337	1.8012	-0.69021
RPL24_1	1.1873	2.5321	-1.8537
RPL24_2	1.1073	1.512	-0.5536
RPL27A_1	0.83079	1.7903	-1.0636
RPL27A_2	1.2385	2.9465	-0.54244
RPL30_1	1.0573	1.4604	-0.97482
RPL30_2	0.78601	1.6886	-1.2403
RPL31_1	1.3112	1.6387	-0.97749
RPL31_2	0.79031	1.5113	-1.4
RPL32_1	0.96633	2.1159	-0.2169
RPL32_2	0.87407	1.3802	-0.85897
RPL35A	0.96013	2.1466	0.073357
RPL36_1	0.90599	1.3337	-1.7993
RPL36_2	2.381	2.4012	-1.7796
RPL44_1	1.8645	3.1122	-0.15718
RPL44_2	0.61276	1.6818	0.063988
RPL37	1.0347	1.7006	-0.97164
RPL38	0.83018	1.5332	-0.4943
RPL39_1	0.38529	1.3983	-1.2884
RPL39_2	1.4069	1.3919	-0.88869
RPL4	0.85016	1.726	-0.85196
RPL6	0.69126	2.28	-0.66144
RPL7	1.7881	1.9248	-0.68587
RPL7A	1.3022	1.4512	-0.31052
RPL8	0.95422	1.4018	-0.74555
CYPs
CYP18-1	1.6539	1.7375	1.1927
CYP19-3	0.65876	1.7839	-2.6073
CYP20-3_1	-1.1433	2.4512	-0.95387
CYP20-3_2	0.3736	5.0147	3.2347
CYP40 _1	0.92038	1.3504	0.50729
CYP40 _2	1.1978	2.0588	0.94398
CYP63	-0.28732	1.6333	0.080778
HAKs
HAK10	-1.1755	1.5382	0.4214
HAK18_1	-0.73305	1.7093	0.78596
HAK18_2	-1.9466	1.529	0.8214
HAK23_1	-1.1116	1.3244	1.3194
HAK23_2	-1.0905	1.3335	1.6765
HAK25	-0.28497	1.3105	-0.073364
Plant hormone signal transduction
IAA1	1.4541	-2.3673	-0.12919
PYL9_1	0.3283	-1.4907	0.29931
IAA15	0.82505	-2.3523	-0.51415
PYL9_2	1.6512	-1.3594	0.30735
ARF9	-1.6635	-3.6257	-0.30128
EIN3_1	0.17991	-2.1224	0.36828
IAA6	0.1612	-1.3291	0.17559
EBF1	-0.92116	-2.6362	-1.0823
SAUR32	0.3692	-1.617	-0.78849
TIFY10B_1	0.7214	-3.0786	0.36958
TIFY3	0.24681	-1.288	0.46472
IAA5	0.37703	-1.6206	-0.23999
SAPK5	-0.35049	-1.3704	-0.63691
PYL4_1	-1.3961	-5.0034	-1.1083
COI1A	0.6706	-1.3413	0.66984
PYL4_2	0.66994	-5.4596	-0.31126
TIFY10B_2	1.2072	-2.1887	0.76767
RR24	0.049075	-2.1043	0.45471
EIN3_2	0.32338	-2.2181	0.39646
TIFY10B_3	1.6058	-2.0913	1.0219
TIFY10B_4	-1.1059	-2.7046	-0.28112
PYL4_3	-0.78293	-5.9772	-0.97469
Calcium signaling genes
CBL1	-0.37775	-1.8006	-1.3783
KIC	1.0829	-2.3799	-0.71735
CPK13	1.425	-1.2915	2.0452
CAL1_1	0.50448	-2.1363	0.12573
CAL1_2	0.94787	-2.5251	0.027292
CAM1-1_1	1.2095	-1.9861	0.15819
CAM1-1_2	1.3381	-1.2715	0.2104
CBP60B	0.025212	-2.5787	-0.21173
CRCK3	0.18932	-1.9638	-0.9402
CIPK17	-0.45554	-1.6955	1.4859
CML10	-0.60306	-2.518	-0.36995
CML15	1.5783	-6.9322	2.9202
CML16_1	0.86849	-3.9557	-1.5681
CML16_2	0.62312	-2.2622	-0.015353
CML22	0.50581	-1.5762	-1.1003
SWEETs
SWEET13_1	0.68826	-2.8736	0.2257
SWEET13_2	0.15383	-2.4043	0.26539
SWEET13_3	0.63137	-3.1203	-0.51276
SWEET14	-0.60245	-1.5316	0.61283
14-3-3s
GF14A	0.64131	-1.8781	-0.88925
GF14B_1	1.2672	-2.7004	0.89767
GF14B_2	0.5978	-2.0259	0.49605
GF14B_3	0.091641	-1.9492	-0.13063
GF14B_4	1.4521	-2.3176	0.84416
GF14E_1	-0.68734	-4.1259	-0.79781
GF14E_2	1.7274	-1.7029	0.40555
