# Supplementary material for: SMRT and Illumina RNA sequencing reveal novel insights into the heat stress response and crosstalk with leaf senescence in tall fescue
Source: BMC Plant Biol. 2020 Aug 3;20:366. doi: 10.1186/s12870-020-02572-4 (PMC7397585; doi:10.1186/s12870-020-02572-4)
Supplement: Supplementary file 8 — Additional file 8. The differential expression of DEGs in comparison V5. [file 12870_2020_2572_MOESM8_ESM.xls]

## Sheet: HSF
Additional file 8 The differential expression of DEGs in comparison V5
Genes	log2 (HT_1h/Con)	log2 (HT_72h/Con)	log2 (Sen/Con)
Chlorophyll catabolic-related genes
SGR_1	3.4751	7.2525	11.013
SGR_2	2.1593	6.6445	9.925
SGR_3	3.1597	6.3669	10.443
SGR_4	-0.847997	7.7801	8.6262
SGR_5	0.28002	5.6342	9.6907
SGR_6	3.1934	7.1565	9.9482
SGR_7	1.7761	4.6021	8.6234
PAO	0.82157	1.4765	2.7148
NOL	0.082565	2.812	5.4076
PPH	-0.36726	2.1507	4.3566
Phytohormone synthesis/degradation genes
OPR1_1	2.2694	2.7456	5.1561
OPR1_2	1.3228	4.7362	8.0055
PED1	0.66126	2.3789	6.6341
ACO_1	0.86797	2.5726	5.1283
ACO_2	1.5369	3.1536	5.614
CKX4	-1.7068	2.7504	4.7037
Stress-related genes
SEP2_1	1.9858	2.3415	2.7029
SEP2_2	1.5802	3.5761	3.0412
SEP2_3	1.3097	3.101	1.6938
SRP_1	0.33262	1.5793	2.4776
SRP_2	0.68143	5.5689	5.1476
PHOS34_1	1.1434	2.9911	4.4967
PHOS34_2	1.4087	2.7621	3.0396
PHOS34_3	1.5478	3.4599	4.1359
PHOS34_4	1.0805	3.3786	4.5516
FKBPs
FKBP16-3_1	-0.43133	-1.7828	-6.2856
FKBP16-3_2	-0.85371	-2.2733	-6.0186
FKBP16-41	1.0666	-1.9821	-4.3273
FKBP16-42	-0.98751	-2.3167	-5.6529
FKBP16-43	0.94574	-2.5323	-4.3271
FKBP17-2	0.79557	-1.6725	-7.9326
FKBP18	-0.033504	-1.6479	-4.3352
FKBP19	-0.19196	-1.9812	-2.537
CATs
CAT2	-1.3002	-1.5799	-4.0753
CAT1_1	-0.48774	-2.3845	-3.6671
CAT1_2	-0.83954	-3.5228	-5.3797
