# Supplementary material for: SMRT and Illumina RNA sequencing reveal novel insights into the heat stress response and crosstalk with leaf senescence in tall fescue
Source: BMC Plant Biol. 2020 Aug 3;20:366. doi: 10.1186/s12870-020-02572-4 (PMC7397585; doi:10.1186/s12870-020-02572-4)
Supplement: Supplementary file 11 — Additional file 11 The differential expression of Hsfs in each comparison. [file 12870_2020_2572_MOESM11_ESM.xls]

## Sheet: HSF
Additional file 11 The differential expression of Hsfs in each comparison
Comparison	Gene ID	log2 (HT_1h/Con)	log2 (HT_72h/Con)	log2 (Sen/Con)	Gene description
V1	i1_HQ_TF3rd_c4904/f2p0/1967	Inf	/	/	Heat stress transcription factor A-2a OS=Oryza sativa subsp. japonica GN=HSFA2A PE=2 SV=1
	i1_HQ_TF3rd_c8146/f2p4/1842	Inf	/	/	Heat stress transcription factor A-2a OS=Oryza sativa subsp. japonica GN=HSFA2A PE=2 SV=1
	i1_LQ_TF3rd_c15663/f1p0/1934	8.8029	/	/	Heat stress transcription factor A-2a OS=Oryza sativa subsp. japonica GN=HSFA2A PE=2 SV=1
	i1_LQ_TF3rd_c31556/f1p0/1740	Inf	/	/	Heat stress transcription factor A-2a OS=Oryza sativa subsp. japonica GN=HSFA2A PE=2 SV=1
	i1_LQ_TF3rd_c50042/f1p0/1465	Inf	/	/	Heat stress transcription factor A-2a OS=Oryza sativa subsp. japonica GN=HSFA2A PE=2 SV=1
	i1_LQ_TF3rd_c83787/f1p0/1987	9.9917	/	/	Heat stress transcription factor A-2a OS=Oryza sativa subsp. japonica GN=HSFA2A PE=2 SV=1
	i2_HQ_TF3rd_c15405/f2p18/2037	5.251	/	/	Heat stress transcription factor A-2a OS=Oryza sativa subsp. japonica GN=HSFA2A PE=2 SV=1
	i2_LQ_TF3rd_c15227/f1p0/2922	7.2527	/	/	Heat stress transcription factor A-2a OS=Oryza sativa subsp. japonica GN=HSFA2A PE=2 SV=1
	i2_LQ_TF3rd_c18110/f1p0/2574	11.406	/	/	Heat stress transcription factor A-2a OS=Oryza sativa subsp. japonica GN=HSFA2A PE=2 SV=1
	i2_LQ_TF3rd_c18708/f1p0/2541	7.5772	/	/	Heat stress transcription factor A-2a OS=Oryza sativa subsp. japonica GN=HSFA2A PE=2 SV=1
	i2_LQ_TF3rd_c3487/f1p0/2859	7.5655	/	/	Heat stress transcription factor A-2a OS=Oryza sativa subsp. japonica GN=HSFA2A PE=2 SV=1
	i2_LQ_TF3rd_c8280/f1p0/2129	11.556	/	/	Heat stress transcription factor A-2a OS=Oryza sativa subsp. japonica GN=HSFA2A PE=2 SV=1
	i2_LQ_TF3rd_c8631/f1p0/2341	12.629	/	/	Heat stress transcription factor A-2a OS=Oryza sativa subsp. japonica GN=HSFA2A PE=2 SV=1
	i2_LQ_TF3rd_c9257/f1p0/2801	Inf	/	/	Heat stress transcription factor A-2a OS=Oryza sativa subsp. japonica GN=HSFA2A PE=2 SV=1
	i3_HQ_TF3rd_c18904/f2p0/3075	Inf	/	/	Heat stress transcription factor A-2a OS=Oryza sativa subsp. japonica GN=HSFA2A PE=2 SV=1
	i3_HQ_TF3rd_c1955/f3p0/3167	6.4228	/	/	Heat stress transcription factor A-2a OS=Oryza sativa subsp. japonica GN=HSFA2A PE=2 SV=1
	i3_LQ_TF3rd_c14877/f1p0/3072	Inf	/	/	Heat stress transcription factor A-2a OS=Oryza sativa subsp. japonica GN=HSFA2A PE=2 SV=1
	i3_LQ_TF3rd_c15218/f1p0/3410	5.8846	/	/	Heat stress transcription factor A-2a OS=Oryza sativa subsp. japonica GN=HSFA2A PE=2 SV=1
	i3_LQ_TF3rd_c18196/f1p0/3016	Inf	/	/	Heat stress transcription factor A-2a OS=Oryza sativa subsp. japonica GN=HSFA2A PE=2 SV=1
	i3_LQ_TF3rd_c3870/f1p0/3357	6.8286	/	/	Heat stress transcription factor A-2a OS=Oryza sativa subsp. japonica GN=HSFA2A PE=2 SV=1
	i3_LQ_TF3rd_c4998/f1p0/3148	7.1599	/	/	Heat stress transcription factor A-2a OS=Oryza sativa subsp. japonica GN=HSFA2A PE=2 SV=1
	i3_LQ_TF3rd_c6187/f1p8/3632	8.7291	/	/	Heat stress transcription factor A-2a OS=Oryza sativa subsp. japonica GN=HSFA2A PE=2 SV=1
	i3_LQ_TF3rd_c9749/f1p0/3083	12.435	/	/	Heat stress transcription factor A-2a OS=Oryza sativa subsp. japonica GN=HSFA2A PE=2 SV=1
	i4_LQ_TF3rd_c29377/f1p0/4033	7.046	/	/	Heat stress transcription factor A-2a OS=Oryza sativa subsp. japonica GN=HSFA2A PE=2 SV=1
	i1_LQ_TF3rd_c23988/f1p0/1801	8.9971	/	/	Heat stress transcription factor A-2c OS=Oryza sativa subsp. japonica GN=HSFA2C PE=1 SV=2
	i1_LQ_TF3rd_c3170/f1p8/1729	14.232	/	/	Heat stress transcription factor A-2c OS=Oryza sativa subsp. japonica GN=HSFA2C PE=1 SV=2
	i1_LQ_TF3rd_c34888/f1p0/1501	8.9507	/	/	Heat stress transcription factor A-2c OS=Oryza sativa subsp. japonica GN=HSFA2C PE=1 SV=2
	i2_LQ_TF3rd_c14873/f1p0/2969	8.3297	/	/	Heat stress transcription factor A-2c OS=Oryza sativa subsp. japonica GN=HSFA2C PE=1 SV=2
	i2_LQ_TF3rd_c19745/f1p0/2315	7.226	/	/	Heat stress transcription factor A-2c OS=Oryza sativa subsp. japonica GN=HSFA2C PE=1 SV=2
	i2_LQ_TF3rd_c3554/f1p0/2921	12.397	/	/	Heat stress transcription factor A-2c OS=Oryza sativa subsp. japonica GN=HSFA2C PE=1 SV=2
	i3_LQ_TF3rd_c3103/f1p0/3631	5.8911	/	/	Heat stress transcription factor A-2c OS=Oryza sativa subsp. japonica GN=HSFA2C PE=1 SV=2
	i4_LQ_TF3rd_c16057/f1p0/4781	7.3209	/	/	Heat stress transcription factor A-2c OS=Oryza sativa subsp. japonica GN=HSFA2C PE=1 SV=2
	i4_LQ_TF3rd_c26339/f1p0/4147	8.6934	/	/	Heat stress transcription factor A-2c OS=Oryza sativa subsp. japonica GN=HSFA2C PE=1 SV=2
	i5_HQ_TF3rd_c599/f2p0/5331	12.05	/	/	Heat stress transcription factor A-2c OS=Oryza sativa subsp. japonica GN=HSFA2C PE=1 SV=2
	i1_HQ_TF3rd_c37413/f3p0/1413	8.6391	/	/	Heat stress transcription factor A-2d OS=Oryza sativa subsp. japonica GN=HSFA2D PE=2 SV=2
	i1_LQ_TF3rd_c6480/f1p0/1580	7.4869	/	/	Heat stress transcription factor A-2d OS=Oryza sativa subsp. japonica GN=HSFA2D PE=2 SV=2
	i2_HQ_TF3rd_c2053/f2p0/2503	7.0812	/	/	Heat stress transcription factor A-2d OS=Oryza sativa subsp. japonica GN=HSFA2D PE=2 SV=2
	i2_LQ_TF3rd_c7358/f1p0/2716	6.8325	/	/	Heat stress transcription factor A-2d OS=Oryza sativa subsp. japonica GN=HSFA2D PE=2 SV=2
	i3_LQ_TF3rd_c3116/f1p7/3123	7.0442	/	/	Heat stress transcription factor A-2d OS=Oryza sativa subsp. japonica GN=HSFA2D PE=2 SV=2
	i4_LQ_TF3rd_c20965/f1p0/4250	5.5424	/	/	Heat stress transcription factor A-2d OS=Oryza sativa subsp. japonica GN=HSFA2D PE=2 SV=2
	i1_LQ_TF3rd_c22713/f1p0/1531	2.1976	/	/	Heat stress transcription factor A-2e OS=Oryza sativa subsp. japonica GN=HSFA2E PE=2 SV=1
	i1_HQ_TF3rd_c21598/f2p0/1356	9.9756	/	/	Heat stress transcription factor B-1 OS=Oryza sativa subsp. japonica GN=HSFB1 PE=2 SV=1
	i1_HQ_TF3rd_c21604/f2p2/1273	8.4132	/	/	Heat stress transcription factor B-2a OS=Oryza sativa subsp. japonica GN=HSFB2A PE=2 SV=2
	i1_HQ_TF3rd_c6814/f2p0/1266	10.924	/	/	Heat stress transcription factor B-2a OS=Oryza sativa subsp. japonica GN=HSFB2A PE=2 SV=2
	i1_LQ_TF3rd_c25579/f1p0/1182	7.0275	/	/	Heat stress transcription factor B-2a OS=Oryza sativa subsp. japonica GN=HSFB2A PE=2 SV=2
	i1_LQ_TF3rd_c31140/f1p0/1150	9.0484	/	/	Heat stress transcription factor B-2a OS=Oryza sativa subsp. japonica GN=HSFB2A PE=2 SV=2
	i1_LQ_TF3rd_c4114/f1p9/1102	8.399	/	/	Heat stress transcription factor B-2a OS=Oryza sativa subsp. japonica GN=HSFB2A PE=2 SV=2
	i1_LQ_TF3rd_c49153/f1p0/1251	9.7853	/	/	Heat stress transcription factor B-2a OS=Oryza sativa subsp. japonica GN=HSFB2A PE=2 SV=2
	i1_LQ_TF3rd_c15679/f1p0/1199	8.6291	/	/	Heat stress transcription factor B-2b OS=Oryza sativa subsp. japonica GN=HSFB2B PE=2 SV=1
	i1_LQ_TF3rd_c28673/f1p0/1075	9.8092	/	/	Heat stress transcription factor B-2b OS=Oryza sativa subsp. japonica GN=HSFB2B PE=2 SV=1
	i1_LQ_TF3rd_c47465/f1p0/1544	10.951	/	/	Heat stress transcription factor B-2b OS=Oryza sativa subsp. japonica GN=HSFB2B PE=2 SV=1
	i1_LQ_TF3rd_c56187/f1p0/1342	9.5887	/	/	Heat stress transcription factor B-2b OS=Oryza sativa subsp. japonica GN=HSFB2B PE=2 SV=1
	i1_LQ_TF3rd_c61983/f1p0/1744	12.767	/	/	Heat stress transcription factor B-2b OS=Oryza sativa subsp. japonica GN=HSFB2B PE=2 SV=1
	i1_LQ_TF3rd_c85896/f1p0/1364	10.696	/	/	Heat stress transcription factor B-2b OS=Oryza sativa subsp. japonica GN=HSFB2B PE=2 SV=1
	i1_LQ_TF3rd_c13329/f1p0/1380	12.814	/	/	Heat stress transcription factor B-2c OS=Oryza sativa subsp. japonica GN=HSFB2C PE=2 SV=1
	i1_HQ_TF3rd_c18999/f34p0/1539	15.708	/	/	Putative heat stress transcription factor A-6a OS=Oryza sativa subsp. japonica GN=HSFA6A PE=3 SV=1
	i1_LQ_TF3rd_c30272/f1p0/1296	Inf	/	/	Putative heat stress transcription factor A-6a OS=Oryza sativa subsp. japonica GN=HSFA6A PE=3 SV=1
	i1_LQ_TF3rd_c46464/f1p0/1651	Inf	/	/	Putative heat stress transcription factor A-6a OS=Oryza sativa subsp. japonica GN=HSFA6A PE=3 SV=1
	i1_LQ_TF3rd_c61237/f1p0/1952	14.932	/	/	Putative heat stress transcription factor A-6a OS=Oryza sativa subsp. japonica GN=HSFA6A PE=3 SV=1
	i1_LQ_TF3rd_c81938/f2p0/1471	14.695	/	/	Putative heat stress transcription factor A-6a OS=Oryza sativa subsp. japonica GN=HSFA6A PE=3 SV=1
	i1_LQ_TF3rd_c85326/f1p0/1613	16.628	/	/	Putative heat stress transcription factor A-6a OS=Oryza sativa subsp. japonica GN=HSFA6A PE=3 SV=1
	i1_LQ_TF3rd_c87844/f1p0/1238	Inf	/	/	Putative heat stress transcription factor A-6a OS=Oryza sativa subsp. japonica GN=HSFA6A PE=3 SV=1
	i1_LQ_TF3rd_c89366/f1p0/1664	Inf	/	/	Putative heat stress transcription factor A-6a OS=Oryza sativa subsp. japonica GN=HSFA6A PE=3 SV=1
	i2_LQ_TF3rd_c3148/f1p0/2826	13.112	/	/	Putative heat stress transcription factor A-6a OS=Oryza sativa subsp. japonica GN=HSFA6A PE=3 SV=1
	i2_LQ_TF3rd_c3954/f1p0/2714	12.191	/	/	Putative heat stress transcription factor A-6a OS=Oryza sativa subsp. japonica GN=HSFA6A PE=3 SV=1
	i2_LQ_TF3rd_c8243/f1p0/2117	Inf	/	/	Putative heat stress transcription factor A-6a OS=Oryza sativa subsp. japonica GN=HSFA6A PE=3 SV=1
	i3_LQ_TF3rd_c13177/f1p0/3298	11.915	/	/	Putative heat stress transcription factor A-6a OS=Oryza sativa subsp. japonica GN=HSFA6A PE=3 SV=1
	i5_LQ_TF3rd_c3602/f1p0/5872	7.74	/	/	Putative heat stress transcription factor A-6a OS=Oryza sativa subsp. japonica GN=HSFA6A PE=3 SV=1
	i3_HQ_TF3rd_c12860/f2p0/3466	8.5076	/	/	Heat stress transcription factor A-2a OS=Oryza sativa subsp. japonica GN=HSFA2A PE=2 SV=1
	i5_LQ_TF3rd_c5878/f1p1/5666	7.9504	/	/	Putative heat stress transcription factor A-6a OS=Oryza sativa subsp. japonica GN=HSFA6A PE=3 SV=1
V2	i1_LQ_TF3rd_c8301/f1p0/1507	/	2.3813	/	Heat stress transcription factor B-2c OS=Oryza sativa subsp. japonica GN=HSFB2C PE=2 SV=1
V3	i0_LQ_TF3rd_c9268/f1p8/922	/	/	-3.161	Heat stress transcription factor C-1b OS=Oryza sativa subsp. japonica GN=HSFC1B PE=2 SV=1
V4	i1_LQ_TF3rd_c80591/f1p0/1429	7.8022	1.9508	/	Heat stress transcription factor A-2d OS=Oryza sativa subsp. japonica GN=HSFA2D PE=2 SV=2
	i3_LQ_TF3rd_c8666/f1p0/3966	6.0083	3.9055	/	Heat stress transcription factor A-2a OS=Oryza sativa subsp. japonica GN=HSFA2A PE=2 SV=1
	i1_LQ_TF3rd_c31016/f1p0/1406	8.4666	3.8191	/	Heat stress transcription factor A-2d OS=Oryza sativa subsp. japonica GN=HSFA2D PE=2 SV=2
	i0_LQ_TF3rd_c7490/f1p0/679	10.206	7.7625	/	Heat stress transcription factor B-1 OS=Oryza sativa subsp. japonica GN=HSFB1 PE=2 SV=1
V5	i1_LQ_TF3rd_c23164/f1p0/1682	/	1.6549e-06	6.6138	Heat stress transcription factor B-1 OS=Oryza sativa subsp. japonica GN=HSFB1 PE=2 SV=1
	i1_LQ_TF3rd_c74574/f2p0/1478	/	0.0052573	1.9769	Heat stress transcription factor B-2c OS=Oryza sativa subsp. japonica GN=HSFB2C PE=2 SV=1
