# Supplementary material for: SMRT and Illumina RNA sequencing reveal novel insights into the heat stress response and crosstalk with leaf senescence in tall fescue
Source: BMC Plant Biol. 2020 Aug 3;20:366. doi: 10.1186/s12870-020-02572-4 (PMC7397585; doi:10.1186/s12870-020-02572-4)
Supplement: Supplementary file 12 — Additional file 12. The differential expression of NAC transcription factors in each comparison. [file 12870_2020_2572_MOESM12_ESM.xls]

## Sheet: NAC
Additional file 12 The differential expression of NAC transcription factors in each comparison
Comparison	Gene ID	log2 (HT_1h/Con)	log2 (HT_72h/Con)	log2 (Sen/Con)	Gene description
V1	i1_LQ_TF3rd_c59966/f1p0/1328	1.8078	/	/	NAC domain-containing protein 68 OS=Oryza sativa subsp. japonica GN=NAC68 PE=2 SV=1
	i2_HQ_TF3rd_c21278/f4p0/2464	-2.3129	/	/	NAC domain-containing protein 78 OS=Arabidopsis thaliana GN=NAC078 PE=2 SV=2
	i2_HQ_TF3rd_c2122/f2p0/2397	-2.1059	/	/	NAC domain-containing protein 78 OS=Arabidopsis thaliana GN=NAC078 PE=2 SV=2
V2	i1_LQ_TF3rd_c23985/f1p0/1250	/	-3.4684	/	NAC domain-containing protein 21/22 OS=Arabidopsis thaliana GN=NAC021 PE=1 SV=2
	i1_HQ_TF3rd_c20891/f2p0/1165	/	-1.8839	/	NAC domain-containing protein 67 OS=Oryza sativa subsp. japonica GN=NAC67 PE=2 SV=1
	i2_HQ_TF3rd_c11507/f2p0/2419	/	-2.4131	/	NAC domain-containing protein 78 OS=Arabidopsis thaliana GN=NAC078 PE=2 SV=2
V3	i2_HQ_TF3rd_c868/f4p0/2926	/	/	1.6929	NAC domain-containing protein 14 OS=Arabidopsis thaliana GN=NAC014 PE=2 SV=1
	i0_LQ_TF3rd_c80040/f1p0/936	/	/	9.8764	NAC domain-containing protein 21/22 OS=Arabidopsis thaliana GN=NAC021 PE=1 SV=2
	i1_LQ_TF3rd_c6138/f1p0/1325	/	/	3.7965	NAC domain-containing protein 21/22 OS=Arabidopsis thaliana GN=NAC021 PE=1 SV=2
	i1_HQ_TF3rd_c1442/f3p0/1195	/	/	3.5442	NAC domain-containing protein 21/22 OS=Arabidopsis thaliana GN=NAC021 PE=1 SV=2
	i1_LQ_TF3rd_c60345/f1p0/1409	/	/	5.5377	NAC domain-containing protein 21/22 OS=Arabidopsis thaliana GN=NAC021 PE=1 SV=2
	i1_HQ_TF3rd_c1654/f3p0/1133	/	/	Inf	NAC domain-containing protein 21/22 OS=Arabidopsis thaliana GN=NAC021 PE=1 SV=2
	i2_LQ_TF3rd_c14913/f1p6/2583	/	/	3.6066	NAC domain-containing protein 21/22 OS=Arabidopsis thaliana GN=NAC021 PE=1 SV=2
	i0_HQ_TF3rd_c19858/f4p1/958	/	/	4.0596	NAC domain-containing protein 41 OS=Arabidopsis thaliana GN=NAC041 PE=2 SV=1
	i3_LQ_TF3rd_c9836/f1p8/3849	/	/	2.9209	NAC domain-containing protein 48 OS=Oryza sativa subsp. japonica GN=NAC48 PE=2 SV=1
	i1_HQ_TF3rd_c29583/f2p28/1418	/	/	2.9071	NAC domain-containing protein 48 OS=Oryza sativa subsp. japonica GN=NAC48 PE=2 SV=1
	i0_LQ_TF3rd_c48597/f1p3/998	/	/	4.7922	NAC domain-containing protein 48 OS=Oryza sativa subsp. japonica GN=NAC48 PE=2 SV=1
	i1_HQ_TF3rd_c20645/f3p0/1419	/	/	7.2845	NAC domain-containing protein 48 OS=Oryza sativa subsp. japonica GN=NAC48 PE=2 SV=1
	i1_LQ_TF3rd_c25391/f1p0/1477	/	/	8.279	NAC domain-containing protein 48 OS=Oryza sativa subsp. japonica GN=NAC48 PE=2 SV=1
	i1_LQ_TF3rd_c6269/f2p4/1784	/	/	3.1214	NAC domain-containing protein 59 OS=Arabidopsis thaliana GN=NAC59 PE=1 SV=1
	i1_LQ_TF3rd_c84487/f1p0/1267	/	/	2.9009	NAC domain-containing protein 67 OS=Oryza sativa subsp. japonica GN=NAC67 PE=2 SV=1
	i1_LQ_TF3rd_c4326/f1p1/1126	/	/	3.8151	NAC domain-containing protein 67 OS=Oryza sativa subsp. japonica GN=NAC67 PE=2 SV=1
	i1_LQ_TF3rd_c97406/f1p0/1517	/	/	1.8499	NAC domain-containing protein 67 OS=Oryza sativa subsp. japonica GN=NAC67 PE=2 SV=1
	i1_LQ_TF3rd_c26554/f1p1/1947	/	/	2.9691	NAC domain-containing protein 67 OS=Oryza sativa subsp. japonica GN=NAC67 PE=2 SV=1
	i1_HQ_TF3rd_c6196/f4p0/1454	/	/	2.2548	NAC domain-containing protein 67 OS=Oryza sativa subsp. japonica GN=NAC67 PE=2 SV=1
	i1_HQ_TF3rd_c44784/f3p0/1378	/	/	2.4026	NAC domain-containing protein 67 OS=Oryza sativa subsp. japonica GN=NAC67 PE=2 SV=1
	i2_LQ_TF3rd_c10489/f1p2/2143	/	/	4.892	NAC domain-containing protein 71 OS=Oryza sativa subsp. japonica GN=NAC71 PE=2 SV=1
	i1_HQ_TF3rd_c9808/f2p0/1902	/	/	2.56	NAC domain-containing protein 71 OS=Oryza sativa subsp. japonica GN=NAC71 PE=2 SV=1
	i2_LQ_TF3rd_c15464/f1p0/2051	/	/	2.7584	NAC domain-containing protein 71 OS=Oryza sativa subsp. japonica GN=NAC71 PE=2 SV=1
	i2_LQ_TF3rd_c11211/f1p0/2417	/	/	2.8843	NAC domain-containing protein 71 OS=Oryza sativa subsp. japonica GN=NAC71 PE=2 SV=1
	i2_LQ_TF3rd_c8329/f1p0/2237	/	/	2.0688	NAC domain-containing protein 74 OS=Oryza sativa subsp. japonica GN=NAC74 PE=2 SV=1
	i1_LQ_TF3rd_c57031/f1p0/1620	/	/	6.6737	NAC domain-containing protein 77 OS=Oryza sativa subsp. japonica GN=NAC77 PE=2 SV=2
	i2_LQ_TF3rd_c14461/f1p0/2574	/	/	1.7414	NAC domain-containing protein 78 OS=Arabidopsis thaliana GN=NAC078 PE=2 SV=2
	i2_HQ_TF3rd_c2112/f2p0/2449	/	/	2.2512	NAC domain-containing protein 78 OS=Arabidopsis thaliana GN=NAC078 PE=2 SV=2
	i2_LQ_TF3rd_c11392/f1p15/2490	/	/	2.9496	NAC domain-containing protein 78 OS=Arabidopsis thaliana GN=NAC078 PE=2 SV=2
	i1_LQ_TF3rd_c7470/f1p0/1708	/	/	4.3334	NAC domain-containing protein 79 OS=Arabidopsis thaliana GN=NAC079 PE=2 SV=1
	i1_HQ_TF3rd_c8850/f2p0/1715	/	/	3.6627	NAC domain-containing protein 79 OS=Arabidopsis thaliana GN=NAC079 PE=2 SV=1
	i1_LQ_TF3rd_c55820/f1p0/1085	/	/	6.612	NAC domain-containing protein 83 OS=Arabidopsis thaliana GN=NAC083 PE=1 SV=1
	i1_LQ_TF3rd_c79479/f1p0/1179	/	/	Inf	NAC domain-containing protein 86 OS=Arabidopsis thaliana GN=NAC086 PE=2 SV=1
	i2_LQ_TF3rd_c15714/f1p0/2066	/	/	4.8492	NAC transcription factor 47 OS=Arabidopsis thaliana GN=NAC047 PE=2 SV=1
	i2_HQ_TF3rd_c7180/f2p0/2087	/	/	5.4135	NAC transcription factor 47 OS=Arabidopsis thaliana GN=NAC047 PE=2 SV=1
	i2_LQ_TF3rd_c10607/f1p0/2076	/	/	4.845	NAC transcription factor 47 OS=Arabidopsis thaliana GN=NAC047 PE=2 SV=1
	i1_LQ_TF3rd_c13742/f1p0/1437	/	/	9.8992	NAC transcription factor ONAC010 OS=Oryza sativa subsp. japonica GN=ONAC010 PE=2 SV=1
	i1_LQ_TF3rd_c101631/f3p0/1375	/	/	7.8815	NAC transcription factor ONAC010 OS=Oryza sativa subsp. japonica GN=ONAC010 PE=2 SV=1
V5	i1_HQ_TF3rd_c7634/f3p0/1527	/	5.4933	6.9656	NAC domain-containing protein 48 OS=Oryza sativa subsp. japonica GN=NAC48 PE=2 SV=1
	i1_HQ_TF3rd_c81081/f2p0/1495	/	5.203	7.8843	NAC domain-containing protein 48 OS=Oryza sativa subsp. japonica GN=NAC48 PE=2 SV=1
	i1_HQ_TF3rd_c1545/f2p0/1465	/	5.8701	7.6108	NAC domain-containing protein 48 OS=Oryza sativa subsp. japonica GN=NAC48 PE=2 SV=1
	i1_LQ_TF3rd_c29386/f1p0/1175	/	5.3432	7.7547	NAC domain-containing protein 48 OS=Oryza sativa subsp. japonica GN=NAC48 PE=2 SV=1
	i1_LQ_TF3rd_c49009/f1p0/1737	/	1.9705	3.615	NAC domain-containing protein 68 OS=Oryza sativa subsp. japonica GN=NAC68 PE=2 SV=1
	i1_HQ_TF3rd_c9464/f2p0/1360	/	2.9026	5.7378	NAC domain-containing protein 79 OS=Arabidopsis thaliana GN=NAC079 PE=2 SV=1
	i1_HQ_TF3rd_c1066/f5p0/1668	/	1.9305	4.577	NAC domain-containing protein 79 OS=Arabidopsis thaliana GN=NAC079 PE=2 SV=1
	i1_LQ_TF3rd_c33049/f1p0/1175	/	2.7459	4.3981	NAC domain-containing protein 83 OS=Arabidopsis thaliana GN=NAC083 PE=1 SV=1
	i1_LQ_TF3rd_c58455/f1p0/1068	/	2.1081	4.4468	NAC domain-containing protein 83 OS=Arabidopsis thaliana GN=NAC083 PE=1 SV=1
	i0_LQ_TF3rd_c15378/f1p0/998	/	3.3143	1.9923	NAC domain-containing protein 83 OS=Arabidopsis thaliana GN=NAC083 PE=1 SV=1
	i1_LQ_TF3rd_c4089/f1p0/1180	/	2.9419	4.8634	NAC domain-containing protein 83 OS=Arabidopsis thaliana GN=NAC083 PE=1 SV=1
	i1_HQ_TF3rd_c44692/f2p0/1636	/	2.4241	5.4683	NAC transcription factor NAM-B1 OS=Hordeum vulgare subsp. spontaneum GN=NAM-B1 PE=4 SV=1
	i1_HQ_TF3rd_c26766/f2p2/1431	/	4.6683	5.7453	NAC transcription factor NAM-B1 OS=Hordeum vulgare subsp. spontaneum GN=NAM-B1 PE=4 SV=1
	i1_LQ_TF3rd_c8869/f1p0/1379	/	Inf	Inf	NAC transcription factor NAM-B2 OS=Triticum turgidum subsp. durum GN=NAM-B2 PE=2 SV=1
	i1_LQ_TF3rd_c45360/f1p1/1383	/	6.6838	11.045	NAC transcription factor NAM-B2 OS=Triticum turgidum subsp. durum GN=NAM-B2 PE=2 SV=1
	i1_HQ_TF3rd_c74580/f2p0/1375	/	2.9945	7.2579	NAC transcription factor ONAC010 OS=Oryza sativa subsp. japonica GN=ONAC010 PE=2 SV=1
	i0_LQ_TF3rd_c51086/f1p1/933	/	-4.0219	-5.1271	NAC domain-containing protein 35 OS=Arabidopsis thaliana GN=NAC035 PE=1 SV=2
	i1_LQ_TF3rd_c88903/f1p0/1490	/	-2.1416	-1.7037	NAC domain-containing protein 35 OS=Arabidopsis thaliana GN=NAC035 PE=1 SV=2
	i1_LQ_TF3rd_c80299/f1p0/1736	/	-3.2543	-2.1176	NAC domain-containing protein 35 OS=Arabidopsis thaliana GN=NAC035 PE=1 SV=2
