# Supplementary material for: SMRT and Illumina RNA sequencing reveal novel insights into the heat stress response and crosstalk with leaf senescence in tall fescue
Source: BMC Plant Biol. 2020 Aug 3;20:366. doi: 10.1186/s12870-020-02572-4 (PMC7397585; doi:10.1186/s12870-020-02572-4)
Supplement: Supplementary file 14 — Additional file 14. All primers used in this study. [file 12870_2020_2572_MOESM14_ESM.xls]

## Sheet: Sheet1
Additional file 14 All primers used in this study
Name	Sequence
FaACTIN-F	GTCAGCCATACCGTGCCAATCT
FaACTIN-R	TGGCAGTGGTAGTGAAGGAGTA
i1_LQ_TF3rd_c8869/f1p0/1379-F	GGCTCTTCCTCAGCAGCATC
i1_LQ_TF3rd_c8869/f1p0/1379-R	TTGGAAGCACGCAACGATGA
i1_HQ_TF3rd_c26766/f2p2/1431-F	GAGACCCGGCCGAGAACTTG
i1_HQ_TF3rd_c26766/f2p2/1431-R	TTCGTATCGGTCACGGCACA
i1_HQ_TF3rd_c44692/f2p0/1636-F	AGATCGTCGGAGGACTGTGG
i1_HQ_TF3rd_c44692/f2p0/1636-R	GCGTTGCCACTGCCTATTTG
i1_LQ_TF3rd_c31016/f1p0/1406-F	AGCAGAGCACGAAAGCTGAC
i1_LQ_TF3rd_c31016/f1p0/1406-R	CGTCCTCGAGGTCCTTCAGT
i1_LQ_TF3rd_c80591/f1p0/1429-F	GGTGGTCGGGATCAGGTCAG
i1_LQ_TF3rd_c80591/f1p0/1429-R	CCTCTCCAGCTGTGGCATCA
i3_HQ_TF3rd_c12860/f2p0/3466-F	GACGACGTGGACGATGAGGT
i3_HQ_TF3rd_c12860/f2p0/3466-R	CCTCTCCGCTTTCCCTCCTG
